# Supplementary material for: High Throughput miRNA Screening Identifies miR-574-3p Hyperproductive Effect in CHO Cells
Source: Biomolecules. 2021 Jul 30;11(8):1125. doi: 10.3390/biom11081125 (PMC8392531; doi:10.3390/biom11081125)
Supplement: Supplementary file 1 [file biomolecules-11-01125-s001.zip]

Archive with 1 entries (1 files):
- biomolecules-1275993-supplementary.pdf
